# Supplementary material for: Antimicrobial control and temporal dynamics of M. plutonius colonization in adult worker honey bees (Apis mellifera)
Source: PLoS One. 2025 May 12;20(5):e0322770. doi: 10.1371/journal.pone.0322770 (PMC12068727; doi:10.1371/journal.pone.0322770)
Supplement: S1 Table — The sugar syrup inoculated with the M. plutonius was plated to KSBHI or basal agar plate to confirm the accuracy of the infectious dose administered on D1. Each cage contains 60 bees fed with 3 mL of M. plutonius inoculated sugar syrup. (XLSX) [file pone.0322770.s004.xlsx]

## Sheet: S1
S1 table. The bacterial count (CFU/mL) of inoculum provided to the bees on D1 (mean±SD). The sugar syrup inoculated with the M. plutonius was plated to KSBHI or basal agar plate to confirm the accuracy of the infectious dose administered on D1. Each cage contain 60 bees were fed with 3 mL of M. plutonius inoculated sugar syrup.
Result section no.	Experiment	M. plutonius strain	M. plutonius count (CFU/mL) (Different cells represents different doses)
3.2	Persistent detection of M. plutonius in summer adult worker bees in the laboratory	2019BC1	0.4´106 ±7´104	0.4´107 ±7´106	1.1´108 ±1´107	1.1´109±1´107	0.3´1010±2´109
3.3	Persistent detection of M. plutonius in summer adult worker bees in a colony	2019BC1	0.3´106±2´104	0.4´108±7´106	0.4´1010±1.5´109
3.4	Persistent detection of M. plutonius colonization of summer adult worker bees treated with antimicrobials in the laboratory	2019BC1	0.3´109±9´107
3.3.3	Persistent detection of M. plutonius colonization of summer adult worker bees treated with antimicrobials in a colony	2019BC1	0.4´109±4´107
3.2	Persistent detection of M. plutonius in adult winter worker bees in the laboratory	2019BC1	0.4´108 ±2´107
		ATCC35311	0.3´108 ±3´107
