# Supplementary material for: Antimicrobial control and temporal dynamics of M. plutonius colonization in adult worker honey bees (Apis mellifera)
Source: PLoS One. 2025 May 12;20(5):e0322770. doi: 10.1371/journal.pone.0322770 (PMC12068727; doi:10.1371/journal.pone.0322770)
Supplement: S2 Table — The samples from D3 and D22 were cultured on to KSBHI agar plates. The bacterial colonies grown in three replicate plates per sample were send to MALDI-ToF identification for M. plutonius. (XLSX) [file pone.0322770.s005.xlsx]

## Sheet: S2
S2 table. M. plutonius culture on a pooled sample of 3 bees inoculated with M. plutonius in the laboratory. The samples from D3 and D22 were cultured on to KSBHI agar plates. The bacterial colonies grown in three replicate plates per sample were send to MALDI-ToF identification for M. plutonius.
Result section no.	Experiment	M. plutonius strain	Experimental day	Inoculation doses (CFU/bee)	Number of colonies sent for MALDI-ToF identification	Number of colonies identified by MALDI-ToF as M. plutonius
3.2	Persistent detection of M. plutonius in summer adult worker bees in the laboratory	2019BC1	D3	1×104	15	6
				1×106	15	8
				1×108	15	10
			D22	1×104	15	3
				1×106	15	6
				1×108	15	5
