# Supplementary material for: Antimicrobial control and temporal dynamics of M. plutonius colonization in adult worker honey bees (Apis mellifera)
Source: PLoS One. 2025 May 12;20(5):e0322770. doi: 10.1371/journal.pone.0322770 (PMC12068727; doi:10.1371/journal.pone.0322770)
Supplement: S4 Table — The samples from D3 and D15/21 were cultured on to KSBHI agar plates. The bacterial colonies grown in three replicate plates per sample were send to MALDI-ToF identification for M. plutonius. (XLSX) [file pone.0322770.s007.xlsx]

## Sheet: S4.
S4 table. M. plutonius culture on a pooled sample of 3 bees inoculated with M. plutonius in cages treated with one of the three antibiotics. The samples from D3 and D15/21 were cultured on to KSBHI agar plates. The bacterial colonies grown in three replicate plates per sample were send to MALDI-ToF identification for M. plutonius.
Section no.	Experiment	M. plutonius strain	Antibiotic treatment	Experimental day	Inoculation doses (CFU/bee)	Number of colonies sent for MALDI-ToF identification	Number of colonies identified by MALDI-ToF as M. plutonius
3.3	Persistent detection of M. plutonius colonization of summer adult worker bees treated with antimicrobials in the laboratory	2019BC1	OTC1X	D3	1×107	9	5
				D15		9	5
			OTC3X	D3	1×107	9	6
				D15		9	5
			TYL3X	D3	1×107	9	8
				D21		9	6
			LMC3X	D3	1×107	9	7
				D21		9	5
