# Supplementary material for: Antimicrobial control and temporal dynamics of M. plutonius colonization in adult worker honey bees (Apis mellifera)
Source: PLoS One. 2025 May 12;20(5):e0322770. doi: 10.1371/journal.pone.0322770 (PMC12068727; doi:10.1371/journal.pone.0322770)
Supplement: S5 Table — The samples from D3 and D15 were cultured on to KSBHI agar plates. The bacterial colonies grown in three replicate plates per sample were send to MALDI-ToF identification for M. plutonius. (XLSX) [file pone.0322770.s008.xlsx]

## Sheet: S8
S5 table. M. plutonius culture on a pooled sample of 3 bees from field colonies treated with OTC 3X. The samples from D3 and D15 were cultured on to KSBHI agar plates. The bacterial colonies grown in three replicate plates per sample were send to MALDI-ToF identification for M. plutonius.
Section no.	Experiment	M. plutonius strain	Antibiotic treatment	Experimental day	Inoculation doses (CFU/bee)	Number of colonies sent for MALDI-ToF identification	Number of colonies identified by MALDI-ToF as M. plutonius
3.3	Persistent detection of M. plutonius colonization of summer adult worker bees treated with antimicrobials in the field	2019BC1	OTC3X	D3	1×107	9	7
				D15		9	4
